# Supplementary material for: Electrochemical DNA Sensor for Valrubicin Detection Based on Poly(Azure C) Films Deposited from Deep Eutectic Solvent
Source: Biosensors (Basel). 2023 Oct 18;13(10):931. doi: 10.3390/bios13100931 (PMC10605098; doi:10.3390/bios13100931)
Supplement: Supplementary file 1 [file biosensors-13-00931-s001.zip]

Archive with 1 entries (1 files):
- biosensors-2613956-supplementary.pdf
